# Supplementary material for: Synergy Effect of High-Stability of VS4 Nanorods for Sodium Ion Battery
Source: Molecules. 2022 Sep 24;27(19):6303. doi: 10.3390/molecules27196303 (PMC9571770; doi:10.3390/molecules27196303)
Supplement: Supplementary file 1 [file molecules-27-06303-s001.zip]

Archive with 1 entries (1 files):
- molecules-1902193-supplementary.pdf
